# Supplementary material for: The Au25(pMBA)17Diglyme Cluster
Source: Molecules. 2021 Apr 28;26(9):2562. doi: 10.3390/molecules26092562 (PMC8124888; doi:10.3390/molecules26092562)
Supplement: Supplementary file 1 [file molecules-26-02562-s001.zip]

Archive with 1 entries (1 files):
- molecules-1197872-supplementary.pdf
